# Supplementary material for: Combining Bacillus and Trichoderma in Bio-Organic Fertilizers with Reduced Chemical Fertilizer: An Effective Strategy Against Cucumber Fusarium Wilt
Source: Plants (Basel). 2026 Mar 4;15(5):782. doi: 10.3390/plants15050782 (PMC12987329; doi:10.3390/plants15050782)
Supplement: Supplementary file 1 [file plants-15-00782-s001.zip]

Archive with 1 entries (1 files):
- plants-4150847-supplementary.pdf
